# Supplementary material for: Effects of Low and High Maternal Protein Intake on Fetal Skeletal Muscle miRNAome in Sheep
Source: Animals (Basel). 2024 May 28;14(11):1594. doi: 10.3390/ani14111594 (PMC11171157; doi:10.3390/ani14111594)
Supplement: Supplementary file 1 [file animals-14-01594-s001.zip]

Archive with 5 entries (5 files):
- Figure S1.jpg
- Figure S2.jpg
- Table S2.xlsx
- Table S3.xlsx
- Tables S1,S4-S7.pdf
