# Supplementary material for: Effects of Low and High Maternal Protein Intake on Fetal Skeletal Muscle miRNAome in Sheep
Source: Animals (Basel). 2024 May 28;14(11):1594. doi: 10.3390/ani14111594 (PMC11171157; doi:10.3390/ani14111594)
Supplement: Supplementary file 1 [file animals-14-01594-s001.zip › Table S3.xlsx]

## Sheet: Sheet1
Genes	miRNA-1	miRNA-2
AC068987.1	oar-miR-181a	let-7c
AL021546.6	oar-miR-379-5p	oar-miR-134-5p
ANKRD30A	oar-miR-432	oar-miR-181a
B3GNT1	oar-miR-200c	oar-miR-181a
BDP1	oar-miR-200c	let-7c
CAMK1G	oar-miR-3957-5p	oar-miR-432
CCL3	oar-miR-432	let-7c
CCL3L1	oar-miR-432	let-7c
CCL3L3	oar-miR-432	let-7c
CCNJ	oar-miR-200c	let-7c
CDKN1B	oar-miR-432	oar-miR-200c
DNAJC30	oar-miR-379-5p	let-7c
E2F5	oar-miR-181a	let-7c
EIF4G2	oar-miR-379-5p	let-7c
FOXP2	oar-miR-134-5p	let-7c
GATC	oar-miR-379-5p	oar-miR-134-5p
HOXA1	oar-miR-181a	let-7c
HOXA9	oar-miR-3957-5p	let-7c
HOXD1	oar-miR-181a	let-7c
IL7	oar-miR-432	oar-miR-200c
PAPD5	oar-miR-200c	oar-miR-181a
PIGU	oar-miR-3957-5p	let-7c
PKIA	oar-miR-3957-5p	let-7c
PMAIP1	oar-miR-200c	oar-miR-181a
POLR2J2	oar-miR-3957-5p	let-7c
PXT1	oar-miR-379-5p	let-7c
RAB30	oar-miR-379-5p	oar-miR-181a
RASGRF1	oar-miR-3957-5p	oar-miR-432
RNFT1	oar-miR-200c	let-7c
WDFY4	oar-miR-3957-5p	let-7c
ZBTB26	oar-miR-379-5p	let-7c
ZFAND6	oar-miR-200c	oar-miR-181a
